# Supplementary material for: De-Palmitoylation of Tissue Factor Regulates Its Activity, Phosphorylation and Cellular Functions
Source: Cancers (Basel). 2021 Jul 30;13(15):3837. doi: 10.3390/cancers13153837 (PMC8345185; doi:10.3390/cancers13153837)
Supplement: Supplementary file 1 [file cancers-13-03837-s001.zip]

Archive with 1 entries (1 files):
- cancers-1280942-supplementary.pdf
